# Supplementary material for: Secobutanolides Isolated from Lindera obtusiloba Stem and Their Anti-Inflammatory Activity
Source: Molecules. 2024 Sep 10;29(18):4292. doi: 10.3390/molecules29184292 (PMC11434359; doi:10.3390/molecules29184292)
Supplement: Supplementary file 1 [file molecules-29-04292-s001.zip]

Archive with 1 entries (1 files):
- molecules-3195579-supplementary.pdf
